# Supplementary material for: Novel Deposition Method of Crosslinked Polyethylene Thin Film for Low-Refractive-Index Mid-Infrared Optical Coatings
Source: Sensors (Basel). 2023 Dec 14;23(24):9810. doi: 10.3390/s23249810 (PMC10748295; doi:10.3390/s23249810)
Supplement: Supplementary file 1 [file sensors-23-09810-s001.zip]

Archive with 1 entries (1 files):
- sensors-2676309-supplementary.pdf
